# Supplementary material for: ﻿Hymenaspleniumtholiformis (Aspleniaceae), a new fern species from southeastern Xizang, China based on morphological and molecular evidence
Source: PhytoKeys. 2022 Aug 5;204:43–56. doi: 10.3897/phytokeys.204.85746 (PMC9848882; doi:10.3897/phytokeys.204.85746)
Supplement: XML Treatment for Hymenasplenium tholiformis [file phytokeys.204.85746-treatment1.xml]

<!DOCTYPE tp:taxon-treatment
  PUBLIC "-//TaxonX//DTD Taxonomic Treatment Publishing DTD v0 20100105//EN" "tax-treatment-NSO.dtd">
<tp:taxon-treatment xmlns:tp="http://www.plazi.org/taxpub"><tp:treatment-meta><kwd-group><label>Taxon classification</label><kwd>
                <named-content content-type="kingdom">Plantae</named-content>
              </kwd><kwd>
                <named-content content-type="order">Polypodiales</named-content>
              </kwd><kwd>
                <named-content content-type="family">Aspleniaceae</named-content>
              </kwd></kwd-group><mixed-citation publication-type="journal"><person-group><name><surname>Qiu</surname><given-names>Yong-Lin</given-names></name><name><surname>Xu</surname><given-names>Ke-Wang</given-names></name><name><surname>Ju</surname><given-names>Wen-Bin</given-names></name><name><surname>Zhao</surname><given-names>Wang-Lin</given-names></name><name><surname>Zhang</surname><given-names>Liang</given-names></name></person-group><article-title>﻿<italic><tp:taxon-name><tp:taxon-name-part taxon-name-part-type="genus" reg="Hymenasplenium">Hymenasplenium</tp:taxon-name-part><tp:taxon-name-part taxon-name-part-type="species" reg="tholiformis">tholiformis</tp:taxon-name-part></tp:taxon-name></italic> (<tp:taxon-name><tp:taxon-name-part taxon-name-part-type="family">Aspleniaceae</tp:taxon-name-part></tp:taxon-name>), a new fern species from southeastern Xizang, China based on morphological and molecular evidence</article-title><source>PhytoKeys</source><day>05</day><month>08</month><year>2022</year><volume>204</volume><fpage>43</fpage><lpage>56</lpage><pub-id pub-id-type="doi">10.3897/phytokeys.204.85746</pub-id></mixed-citation></tp:treatment-meta><tp:nomenclature><label>﻿</label><tp:taxon-name>
              <object-id xmlns:xlink="http://www.w3.org/1999/xlink" content-type="arpha" xlink:type="simple">37890425-D08B-5B47-B6E6-7408B5226FBA</object-id>
              <tp:taxon-name-part taxon-name-part-type="genus" reg="Hymenasplenium">Hymenasplenium</tp:taxon-name-part>
              <tp:taxon-name-part taxon-name-part-type="species" reg="tholiformis">tholiformis</tp:taxon-name-part>
              <object-id xmlns:xlink="http://www.w3.org/1999/xlink" content-type="ipni" xlink:type="simple">urn:lsid:ipni.org:names:77302869-1</object-id>
            </tp:taxon-name><tp:taxon-authority>Liang Zhang, W.B. Ju &amp; K.W. Xu</tp:taxon-authority><tp:taxon-status xmlns:xlink="http://www.w3.org/1999/xlink" xlink:type="simple">sp. nov.</tp:taxon-status></tp:nomenclature><tp:treatment-sec sec-type="material" id="SECID0EQLAE"><title>Type.</title><p>China. Xizang: Medog County, Beibeng Xiang, Xirang, ca. 600 m from the Yarlung Zangbo River, <named-content xmlns:xlink="http://www.w3.org/1999/xlink" content-type="dwc:verbatimCoordinates" xlink:type="simple"><named-content content-type="geo-json" specific-use="{&#34;type&#34;:&#34;Point&#34;,&#34;coordinates&#34;:[95.061742,29.188231]}" id="NCID0EZLAE" xlink:type="simple">29°11'17.63"N, 95°03'42.27"E</named-content></named-content>, 720 m elev., 28 Oct 2021, <italic>Liang Zhang &amp; Wen-Bin Ju 4781</italic> (holotype: KUN1543824!; isotypes: CDBI!, KUN!).</p></tp:treatment-sec><tp:treatment-sec sec-type="diagnosis" id="SECID0EAMAE"><title>Diagnosis.</title><p><italic><tp:taxon-name><tp:taxon-name-part taxon-name-part-type="genus" reg="Hymenasplenium">Hymenasplenium</tp:taxon-name-part><tp:taxon-name-part taxon-name-part-type="species" reg="tholiformis">tholiformis</tp:taxon-name-part></tp:taxon-name></italic> is morphologically most similar to <italic><tp:taxon-name><tp:taxon-name-part taxon-name-part-type="genus" reg="Hymenasplenium">H.</tp:taxon-name-part><tp:taxon-name-part taxon-name-part-type="species" reg="szechuanense">szechuanense</tp:taxon-name-part></tp:taxon-name></italic>, but different by having larger pinnae (middle pinnae 2.5–3 cm vs. 1.5–2.3 cm), extremely ascending upper pinnae (vs. spreading or slightly ascending), curved margins of acroscopic side of pinnae (vs. truncate), and pinna-marginal teeth entire and veins terminating just below marginal teeth (vs. pinna-marginal teeth retuse to emarginate and veins terminating just below these notches).</p></tp:treatment-sec><tp:treatment-sec sec-type="description" id="SECID0EGNAE"><title>Description.</title><p>Plants perennial, 20–36 cm. Rhizome long-creeping, ca. 2 mm in diam., apex scaly; scales dark brown, lanceolate or narrowly triangular, 0.5–1 × 0.2–0.3 mm, margins entire; roots yellowish brown when dried. Fronds remote, 10–12 mm apart, subglabrous; stipe shiny, black purple, 8–13 cm long, base ca. 2–3 mm in diam., with scales similar to those on rhizome; lamina herbaceous, once pinnate, narrowly oblong to lanceolate, 13–16 × 3–5 cm, base truncate and slightly reduced, apex acuminate to caudate; rachis 0.5–1 mm in diam., wingless, narrowly grooved adaxially, shiny, glabrous, black purple to dark purple; pinnae 15–21 pairs, trapeziform to trapeziform-lunate, basal pinnae nearly opposite, spreading or slightly ascending, upper pinnae alternate, extremely ascending, middle pinnae alternate, ascending, 2.5–3 × 0.6–1 cm, dimidiate, pinna asymmetrical, base largest, upper part of pinna enlarged, similar width as, or slightly wider than, the middle part of pinna, apex obtuse to rounded, acroscopic margins curved and irregularly toothed, teeth entire, basiscopic margins truncate or slightly curved and entire (Fig. <xref ref-type="fig" rid="F1">1</xref>). Veins visible on both sides of pinnae, free, forking and terminating in marginal teeth, 3–4 basal basiscopic veins lacking. Sori medial, linear or semi-elliptic, 5–8 pairs per pinna (Fig. <xref ref-type="fig" rid="F1">1</xref>), 2–3 mm long; indusia persistent, brown, linear or semi-elliptic, membranous, entire, opening toward costa. Spores elliptic to reniform, perispore fimbriate-alate, 43–47 μm in diam. (Fig. <xref ref-type="fig" rid="F1">1</xref>); 32 spores per sporangium.</p><fig id="F1" position="float" orientation="portrait"><object-id xmlns:xlink="http://www.w3.org/1999/xlink" content-type="doi" xlink:type="simple">10.3897/phytokeys.204.85746.figure1</object-id><object-id xmlns:xlink="http://www.w3.org/1999/xlink" content-type="arpha" xlink:type="simple">23C5EC80-A5D4-54D5-A028-8C27FB4888EF</object-id><label>Figure 1.</label><caption><p><italic><tp:taxon-name><tp:taxon-name-part taxon-name-part-type="genus" reg="Hymenasplenium">Hymenasplenium</tp:taxon-name-part><tp:taxon-name-part taxon-name-part-type="species" reg="tholiformis">tholiformis</tp:taxon-name-part></tp:taxon-name></italic> sp. nov. <bold>A</bold> habit <bold>B</bold> crozier <bold>C</bold> adaxial lamina <bold>D</bold> abaxial lamina <bold>E</bold> adaxial pinnae <bold>F</bold> abaxial pinnae, showing sori <bold>G</bold> rhizome scales <bold>H</bold> spore surface <bold>I</bold> spores. Photos credit: <bold>A–F</bold> by L. Zhang; <bold>G–I</bold> by W.-Z. Ma &amp; Y.-L. Qiu.</p></caption><graphic xmlns:xlink="http://www.w3.org/1999/xlink" xlink:href="phytokeys-204-043_article-85746__-g001.jpg" position="float" orientation="portrait" xlink:type="simple" id="oo_723493.jpg"><uri content-type="original_file" xlink:type="simple">https://binary.pensoft.net/fig/723493</uri></graphic></fig></tp:treatment-sec><tp:treatment-sec sec-type="distribution" id="SECID0E1PAE"><title>Distribution and conservation assessment.</title><p><italic><tp:taxon-name><tp:taxon-name-part taxon-name-part-type="genus" reg="Hymenasplenium">Hymenasplenium</tp:taxon-name-part><tp:taxon-name-part taxon-name-part-type="species" reg="tholiformis">tholiformis</tp:taxon-name-part></tp:taxon-name></italic> is endemic to Medog County. Currently, only one large population with ca. 35 individuals was found. According to IUCN Red List criteria B2a or D (<xref ref-type="bibr" rid="B10">IUCN 2022</xref>), this species should be listed as critically endangered (CR). More extensive fieldwork at low elevations in nearby mountains will be needed to accurately assess its conservation status.</p><fig id="F2" position="float" orientation="portrait"><object-id xmlns:xlink="http://www.w3.org/1999/xlink" content-type="doi" xlink:type="simple">10.3897/phytokeys.204.85746.figure2</object-id><object-id xmlns:xlink="http://www.w3.org/1999/xlink" content-type="arpha" xlink:type="simple">AD572893-6043-5A2B-8AB3-C76A0FFB8AFA</object-id><label>Figure 2.</label><caption><p>Maximum likelihood phylogeny of <italic><tp:taxon-name><tp:taxon-name-part taxon-name-part-type="genus" reg="Hymenasplenium">Hymenasplenium</tp:taxon-name-part></tp:taxon-name></italic> based on five plastid markers (<italic>atpB</italic>, <italic>psbA</italic>, <italic>rbcL</italic>, <italic>rps4</italic> &amp; <italic>rps4-trnS</italic>, and <italic>trnL</italic> &amp; <italic>trnL-F</italic>). The numbers associated with branches are maximum likelihood bootstrap support (<abbrev xmlns:xlink="http://www.w3.org/1999/xlink" xlink:title="maximum likelihood bootstrap support" id="ABBRID0EMRAE" xlink:type="simple">MLBS</abbrev>) and Bayesian posterior probability (<abbrev xmlns:xlink="http://www.w3.org/1999/xlink" xlink:title="Bayesian posterior probability" id="ABBRID0EQRAE" xlink:type="simple">BIPP</abbrev>). The asterisk indicates <abbrev xmlns:xlink="http://www.w3.org/1999/xlink" xlink:title="maximum likelihood bootstrap support" id="ABBRID0EURAE" xlink:type="simple">MLBS</abbrev> = 100, <abbrev xmlns:xlink="http://www.w3.org/1999/xlink" xlink:title="Bayesian posterior probability" id="ABBRID0EYRAE" xlink:type="simple">BIPP</abbrev> = 1.00. The subclades are indicated following <xref ref-type="bibr" rid="B29">Xu et al. (2018b)</xref>.</p></caption><graphic xmlns:xlink="http://www.w3.org/1999/xlink" xlink:href="phytokeys-204-043_article-85746__-g002.jpg" position="float" orientation="portrait" xlink:type="simple" id="oo_723494.jpg"><uri content-type="original_file" xlink:type="simple">https://binary.pensoft.net/fig/723494</uri></graphic></fig></tp:treatment-sec><tp:treatment-sec sec-type="ecology" id="SECID0EFSAE"><title>Ecology.</title><p><italic><tp:taxon-name><tp:taxon-name-part taxon-name-part-type="genus" reg="Hymenasplenium">Hymenasplenium</tp:taxon-name-part><tp:taxon-name-part taxon-name-part-type="species" reg="tholiformis">tholiformis</tp:taxon-name-part></tp:taxon-name></italic> was observed in a shady place at the bottom of a large rock in the disturbed forest, at an elevation of 720 m, ca. 600 m from the Yarlung Zangbo River. High humidity and cool conditions are important for the growth of the new species.</p></tp:treatment-sec><tp:treatment-sec sec-type="etymology" id="SECID0EWSAE"><title>Etymology.</title><p>The specific epithet alludes to dome shape of pinna apex.</p></tp:treatment-sec><tp:treatment-sec sec-type="Vernacular name" id="SECID0EBTAE"><title>Vernacular name.</title><p>yuan ding mo ye tie jiao jue (圆顶膜叶铁角蕨; Chinese name).</p></tp:treatment-sec><tp:treatment-sec sec-type="comments" id="SECID0EGTAE"><title>Comments.</title><p>In Medog County, ferns are highly diverse along the Yarlung Zangbo River and its tributaries. In this region, at elevations between 650 m and 4500 m, we have discovered four species in three subclades of <italic><tp:taxon-name><tp:taxon-name-part taxon-name-part-type="genus" reg="Hymenasplenium">Hymenasplenium</tp:taxon-name-part></tp:taxon-name></italic>, including <italic><tp:taxon-name><tp:taxon-name-part taxon-name-part-type="genus" reg="Hymenasplenium">H.</tp:taxon-name-part><tp:taxon-name-part taxon-name-part-type="species" reg="cheilosorum">cheilosorum</tp:taxon-name-part></tp:taxon-name></italic> (Kunze ex Mett.) Tagawa in the <italic><tp:taxon-name><tp:taxon-name-part taxon-name-part-type="genus" reg="Hymenasplenium">H.</tp:taxon-name-part><tp:taxon-name-part taxon-name-part-type="species" reg="cheilosorum">cheilosorum</tp:taxon-name-part></tp:taxon-name></italic> subclade, <italic><tp:taxon-name><tp:taxon-name-part taxon-name-part-type="genus" reg="Hymenasplenium">H.</tp:taxon-name-part><tp:taxon-name-part taxon-name-part-type="species" reg="obliquissimum">obliquissimum</tp:taxon-name-part></tp:taxon-name></italic> (Hayata) Sugim. in the <italic><tp:taxon-name><tp:taxon-name-part taxon-name-part-type="genus" reg="Hymenasplenium">H.</tp:taxon-name-part><tp:taxon-name-part taxon-name-part-type="species" reg="obliquissimum">obliquissimum</tp:taxon-name-part></tp:taxon-name></italic> subclade, and <italic><tp:taxon-name><tp:taxon-name-part taxon-name-part-type="genus" reg="Hymenasplenium">H.</tp:taxon-name-part><tp:taxon-name-part taxon-name-part-type="species" reg="excisum">excisum</tp:taxon-name-part></tp:taxon-name></italic> and <italic><tp:taxon-name><tp:taxon-name-part taxon-name-part-type="genus" reg="Hymenasplenium">H.</tp:taxon-name-part><tp:taxon-name-part taxon-name-part-type="species" reg="tholiformis">tholiformis</tp:taxon-name-part></tp:taxon-name></italic> in the <italic><tp:taxon-name><tp:taxon-name-part taxon-name-part-type="genus" reg="Hymenasplenium">H.</tp:taxon-name-part><tp:taxon-name-part taxon-name-part-type="species" reg="excisum">excisum</tp:taxon-name-part></tp:taxon-name></italic> subclade. Of the four species, <italic><tp:taxon-name><tp:taxon-name-part taxon-name-part-type="genus" reg="Hymenasplenium">H.</tp:taxon-name-part><tp:taxon-name-part taxon-name-part-type="species" reg="tholiformis">tholiformis</tp:taxon-name-part></tp:taxon-name></italic> is distributed at the lowest elevation, while <italic><tp:taxon-name><tp:taxon-name-part taxon-name-part-type="genus" reg="Hymenasplenium">H.</tp:taxon-name-part><tp:taxon-name-part taxon-name-part-type="species" reg="obliquissimum">obliquissimum</tp:taxon-name-part></tp:taxon-name></italic> is at the highest elevation between 2100 m to 2250 m.</p></tp:treatment-sec><ref-list><ref id="B10"><mixed-citation xmlns:xlink="http://www.w3.org/1999/xlink" xlink:type="simple">IUCN (<year>2022</year>) Guidelines for Using the IUCN Red List Categories and Criteria. Version 15.</mixed-citation></ref><ref id="B29"><mixed-citation xmlns:xlink="http://www.w3.org/1999/xlink" xlink:type="simple"><person-group><name name-style="western"><surname>Xu</surname><given-names>K-W</given-names></name><name name-style="western"><surname>Zhou</surname><given-names>X-M</given-names></name><name name-style="western"><surname>Yin</surname><given-names>Q-Y</given-names></name><name name-style="western"><surname>Zhang</surname><given-names>L</given-names></name><name name-style="western"><surname>Lu</surname><given-names>NT</given-names></name><name name-style="western"><surname>Knapp</surname><given-names>R</given-names></name><name name-style="western"><surname>Luong</surname><given-names>TT</given-names></name><name name-style="western"><surname>He</surname><given-names>H</given-names></name><name name-style="western"><surname>Fan</surname><given-names>Q</given-names></name><name name-style="western"><surname>Zhao</surname><given-names>W-Y</given-names></name><name name-style="western"><surname>Gao</surname><given-names>X-F</given-names></name><name name-style="western"><surname>Liao</surname><given-names>W-B</given-names></name><name name-style="western"><surname>Zhang</surname><given-names>L-B</given-names></name></person-group> (<year>2018b</year>) <article-title>A global plastid phylogeny uncovers extensive cryptic speciation in the fern genus <italic><tp:taxon-name><tp:taxon-name-part taxon-name-part-type="genus">Hymenasplenium</tp:taxon-name-part></tp:taxon-name></italic> (<tp:taxon-name><tp:taxon-name-part taxon-name-part-type="family">Aspleniaceae</tp:taxon-name-part></tp:taxon-name>).</article-title><source>Molecular Phylogenetics and Evolution</source><volume>127</volume>: <fpage>203</fpage>–<lpage>216</lpage>. <ext-link xlink:href="10.1016/j.ympev.2018.05.021" ext-link-type="doi" xlink:type="simple">https://doi.org/10.1016/j.ympev.2018.05.021</ext-link></mixed-citation></ref></ref-list></tp:taxon-treatment>
